# Supplementary material for: Construction of a novel disulfidptosis and cuproptosis-related lncRNA signature for predicting the clinical outcome and immune response in stomach adenocarcinoma
Source: Discov Oncol. 2025 Feb 24;16:230. doi: 10.1007/s12672-025-01969-7 (PMC11850681; doi:10.1007/s12672-025-01969-7)
Supplement: Supplementary file 1 — Additional file 1 [file 12672_2025_1969_MOESM1_ESM.xlsx]

## Sheet: Sheet1
	β-actin			AC016394.2			NUTM2A-AS1
GES-1	21.15	21.1	21.13	30.01	30.22	30.57	29.47	29.01	29.53
AGS-1	15.46	15.25	14.91	28.51	29.13	29.01	23.62	23.49	23.75
HGC-27	24.85	24.87	24.88	30.34	30.25	30.31	31.99	31.63	32.08
MKN-28	26.22	26.08	26.08	33.07	33.12	33.14	35.22	34.13	34.4
MKN-45	16.9	16.91	16.92	24.49	24.02	24.98	25.73	25.91	25.77
NCI-N87	19.92	19.89	19.85	28.55	28.22	28.68	25.23	25.47	25.54
	β-actin			OIP5-AS1			LIMS1-AS1
GES-1	21.12	21.19	21.23	31.19	31.27	31.01	30.61	31.03	30.75
AGS-1	15.06	14.95	15.2	22.95	22.88	22.82	25.26	25.68	25.01
HGC-27	25.11	24.8	24.91	35.18	35.25	35.33	33.21	31.98	32.48
MKN-28	26.36	26.36	26.35	34.23	34.06	33.97	32.98	32.81	32.83
MKN-45	17.17	17.18	17.23	25.6	25.97	25.64	24.04	23.87	23.78
NCI-N87	20.21	20.3	20.32	30.25	30.07	30.76	28.65	28.24	28.3
